# Supplementary material for: Bone Mass and Osteoblast Activity Are Sex-Dependent in Mice Lacking the Estrogen Receptor α in Chondrocytes and Osteoblast Progenitor Cells
Source: Int J Mol Sci. 2022 Mar 7;23(5):2902. doi: 10.3390/ijms23052902 (PMC8911122; doi:10.3390/ijms23052902)
Supplement: Supplementary file 1 [file ijms-23-02902-s001.zip]

Archive with 1 entries (1 files):
- ijms-1621188-supplementary.pdf
